# Supplementary material for: MicroRNA-142 is mutated in about 20% of diffuse large B-cell lymphoma
Source: Cancer Med. 2012 Sep 18;1(2):141–55. doi: 10.1002/cam4.29 (PMC3544448; doi:10.1002/cam4.29)
Supplement: Supplementary file 6 [file cam40001-0141-SD6.txt]

City Case miR-142
mutation Gender Age(y)
OS
(months)
Cellof 
origin (IHC) CD 10 BCl6 IRF 4 FISH MYC-BA FISH BCL2BA
FISH BCL6
BA
Berlin DLBCL_019 yes female 65 1 non-GCB  -  +  + negative negative negative
Berlin DLBCL_042 yes male 76 4.8 GCB   +   +   + negative negative negative
Berlin DLBCL_057 yes female 62 198.8 non-GCB  -  -  + notanalyzable notanalyzable
not
analyzable
Berlin DLBCL_059 yes female 71 10 GCB  +  +  + negative negative negative
Berlin DLBCL_069 yes female 72 notknown non-GCB  - +  + negative
negative,
amplification/
polysomy
negative,
amplification/
polysomy
Berlin DLBCL_081 yes female 71 69.3 non-GCB   -   +/-   + negative negative
deletion
withinthe
BCL6gene
Berlin DLBCL_094 yes female 62 notknown GCB  +  +  + negative
negative,
amplification/
polysomy
negative,
amplification/
polysomy
Zürich DLBCL_001 yes female 53 notknown GCB  +  +  - negative negative positive
Zürich DLBCL_002 yes male 77 notknown non-GCB  -  -  + notavailable notavailable notavailable
Zürich DLBCL_003 yes female 63 notknown GCB  +  +  - negative notanalyzable negative
Zürich DLBCL_004 yes female 84 notknown non-GCB  -  +  + notavailable notavailable notavailable
n.a.,notanalyzable
SupplementaryTable1
